# Supplementary material for: Framework for Managing the COVID-19 Infodemic: Methods and Results of an Online, Crowdsourced WHO Technical Consultation
Source: J Med Internet Res. 2020 Jun 26;22(6):e19659. doi: 10.2196/19659 (PMC7332158; doi:10.2196/19659)
Supplement: Multimedia Appendix 1 [file jmir_v22i6e19659_app1.zip]

Archive with 1 entries (1 files):
- supplement 1 interactive mindmap summary consulation ideas vertical format doi.html
